# Supplementary material for: A Novel ALDH1A1 Inhibitor Blocks Platinum-Induced Senescence and Stemness in Ovarian Cancer
Source: Cancers (Basel). 2022 Jul 15;14(14):3437. doi: 10.3390/cancers14143437 (PMC9318275; doi:10.3390/cancers14143437)
Supplement: Supplementary file 1 [file cancers-14-03437-s001.zip]

Archive with 1 entries (1 files):
- cancers-1824461-supplementary.pdf
